# Supplementary material for: Whole-Transcriptome Analysis of Non-Coding RNA Alteration in Porcine Alveolar Macrophage Exposed to Aflatoxin B1
Source: Toxins (Basel). 2022 May 27;14(6):373. doi: 10.3390/toxins14060373 (PMC9230535; doi:10.3390/toxins14060373)
Supplement: Supplementary file 1 [file toxins-14-00373-s001.zip]

Archive with 1 entries (1 files):
- toxins-1722220-supplementary.pdf
